# Supplementary material for: The Effects of the Exposure of Musculoskeletal Tissue to Extracorporeal Shock Waves
Source: Biomedicines. 2022 May 6;10(5):1084. doi: 10.3390/biomedicines10051084 (PMC9138291; doi:10.3390/biomedicines10051084)
Supplement: Supplementary file 1 [file biomedicines-10-01084-s001.zip]

Archive with 1 entries (1 files):
- biomedicines-1713422-supplementary.pdf
